# Supplementary material for: Single-feature polymorphism mapping of isogenic rice lines identifies the influence of terpene synthase on brown planthopper feeding preferences
Source: Rice (N Y). 2013 Aug 2;6:18. doi: 10.1186/1939-8433-6-18 (PMC4883687; doi:10.1186/1939-8433-6-18)
Supplement: Supplementary file 1 — Additional file 1:Data 1A: Predicted SFP called at different threshold (delta) between KDML105 and the pool of 4 introgression lines. Data 1B: 157 predicted SFP choose in this study. (NULL 13 KB) [file 12284_2013_58_MOESM1_ESM.null]

Supplementary data 1A: Predicted SFP called at different threshold (delta) between KDML105 and the pool of 4 introgression lines
   
   Delta    p0   False Called   FDR
1    0.1 0.935   17576  25331 0.648
2    1.1 0.935 163.167    500 0.305
3    2.0 0.935  50.333    157 0.300
4    3.0 0.935      10     42 0.223
5    4.0 0.935   3.833     21 0.171
6    4.9 0.935   2.333     14 0.156
7    5.9 0.935   1.167      7 0.156
8    6.9 0.935   0.333      2 0.156
9    7.8 0.935   0.167      1 0.156
10   8.8 0.935       0      0     0

Supplementary data 1B: 157 predicted SFP choose in this study

Delta: 2
cutlow: -5.316
cutup: 6.013
p0: 0.935
Identified Genes: 157
Falsely Called Genes: 50.333
FDR: 0.300


Identified Genes (using Delta = 2):

       Row d.value  stdev     rawp q.value   R.fold                     Name
1   576792  -15.89 0.0507 5.30e-07   0.312 2.76e-03    OsAffx.32348.1.S1_at3
2   353319  -13.73 0.1234 1.06e-06   0.312 3.06e-03    OsAffx.10840.1.S1_at2
3   465717  -12.91 0.1313 1.59e-06   0.312 4.03e-03    OsAffx.23064.1.S1_at7
4   576790  -12.15 0.1347 2.12e-06   0.312 5.43e-03    OsAffx.32348.1.S1_at1
5   576791  -12.03 0.1001 2.65e-06   0.312 7.62e-03    OsAffx.32348.1.S1_at2
6   576796  -11.99 0.2986 3.18e-06   0.312 1.50e-03    OsAffx.32348.1.S1_at7
7   438334  -11.53 0.1057 3.71e-06   0.312 8.94e-03    OsAffx.19957.1.S1_at6
8   353322  -11.15 0.0562 4.24e-06   0.312 1.53e-02    OsAffx.10840.1.S1_at5
9   576779  -10.89 0.2881 4.77e-06   0.312 2.97e-03  OsAffx.32348.1.A1_x_at1
10  438338  -10.54 0.3141 5.30e-06   0.312 2.94e-03   OsAffx.19957.1.S1_at10
11  574999  -10.41 0.2049 5.83e-06   0.312 6.86e-03    OsAffx.32252.1.A1_at3
12  575010  -10.30 0.3304 6.36e-06   0.312 2.94e-03    OsAffx.32252.1.S1_at3
13  438339  -10.16 0.2147 6.89e-06   0.312 7.19e-03   OsAffx.19957.1.S1_at11
14  380041   -9.95 0.0389 7.42e-06   0.312 2.71e-02    OsAffx.13758.1.S1_at2
15  576797   -9.81 0.4795 7.95e-06   0.312 1.50e-03    OsAffx.32348.1.S1_at8
16  575011   -9.59 0.1684 8.48e-06   0.312 1.31e-02    OsAffx.32252.1.S1_at4
17   63388    9.34 0.1113 9.01e-06   0.312 4.75e+01       Os.18164.1.S1_at11
18  575016   -9.16 0.0917 9.54e-06   0.312 2.58e-02    OsAffx.32252.1.S1_at9
19  172010   -9.09 0.1334 1.01e-05   0.312 2.03e-02        Os.45357.1.S1_at5
20  353327   -9.07 0.0797 1.06e-05   0.312 2.88e-02   OsAffx.10840.1.S1_at10
21  238258    9.03 0.2707 1.11e-05   0.312 1.15e+02        Os.52198.3.S1_at9
22  575633   -8.82 0.2026 1.17e-05   0.312 1.51e-02   OsAffx.32291.1.A1_at10
23  465721   -8.68 0.2670 1.22e-05   0.312 1.07e-02   OsAffx.23064.1.S1_at11
24  575007   -8.44 0.1913 1.27e-05   0.312 1.93e-02   OsAffx.32252.1.A1_at11
25  465720   -8.33 0.1590 1.33e-05   0.312 2.42e-02   OsAffx.23064.1.S1_at10
26  498534    8.30 0.0627 1.38e-05   0.312 2.33e+01    OsAffx.25899.1.S1_at4
27  575017   -8.26 0.2010 1.43e-05   0.312 1.98e-02   OsAffx.32252.1.S1_at10
28  576780   -8.15 0.3570 1.48e-05   0.312 8.89e-03  OsAffx.32348.1.A1_x_at2
29  224836    8.04 0.1929 1.54e-05   0.312 4.39e+01       Os.51195.1.S1_at11
30  537650   -8.02 0.0308 1.59e-05   0.312 5.70e-02    OsAffx.29272.4.S1_at6
31  379488   -7.98 0.0417 1.64e-05   0.312 5.44e-02   OsAffx.13680.1.S1_at10
32  576348   -7.98 0.1239 1.70e-05   0.312 3.46e-02 OsAffx.32326.1.S1_x_at10
33  265582    7.98 0.2068 1.75e-05   0.312 4.53e+01        Os.54321.1.S1_at8
34  576795   -7.82 0.5820 1.80e-05   0.312 3.25e-03    OsAffx.32348.1.S1_at6
35  214351   -7.74 0.0791 1.86e-05   0.312 4.86e-02       Os.50401.1.S1_at11
36  210614    7.69 0.0229 1.91e-05   0.312 1.50e+01        Os.50131.1.S1_at2
37  575005   -7.68 0.1635 1.96e-05   0.312 3.20e-02    OsAffx.32252.1.A1_at9
38  581277    7.67 0.1284 2.01e-05   0.312 2.60e+01    OsAffx.3839.1.S1_at11
39  379598    7.66 0.1401 2.07e-05   0.312 2.75e+01   OsAffx.13701.1.S1_at10
40  115162    7.63 0.1386 2.12e-05   0.312 2.70e+01        Os.27163.1.A1_at5
41   61835   -7.61 0.2291 2.17e-05   0.312 2.32e-02        Os.17983.1.S1_at9
42  117218    7.61 0.1311 2.23e-05   0.312 2.58e+01        Os.27327.1.S1_at8
43  465716   -7.55 0.4005 2.28e-05   0.312 9.95e-03    OsAffx.23064.1.S1_at6
44  379663    7.50 0.0745 2.33e-05   0.312 1.82e+01    OsAffx.13709.1.S1_at9
45  499751   -7.46 0.0505 2.39e-05   0.312 6.30e-02   OsAffx.25995.1.S1_at11
46  580831   -7.45 0.0476 2.44e-05   0.312 6.40e-02     OsAffx.3768.1.S1_at5
47  499549    7.36 0.1092 2.49e-05   0.312 2.07e+01    OsAffx.25981.1.S1_at7
48  217707   -7.35 0.1262 2.55e-05   0.312 4.46e-02     Os.50641.2.S1_a_at11
49  576793   -7.32 0.6028 2.60e-05   0.312 4.36e-03    OsAffx.32348.1.S1_at4
50  580946   -7.30 0.2268 2.65e-05   0.312 2.72e-02    OsAffx.3783.1.S1_at10
51  515955    7.28 0.2132 2.70e-05   0.312 3.39e+01    OsAffx.27426.2.S1_at3
52  380148    7.25 0.1566 2.76e-05   0.312 2.52e+01 OsAffx.13771.1.S1_x_at10
53  251789    7.22 0.1620 2.81e-05   0.312 2.54e+01        Os.53255.1.S1_at2
54  380507   -7.21 0.2197 2.86e-05   0.312 2.99e-02    OsAffx.13813.1.S1_at6
55   17532   -7.20 0.1741 2.92e-05   0.312 3.75e-02       Os.11685.1.S1_at11
56  412746   -7.18 0.1808 2.97e-05   0.312 3.65e-02    OsAffx.17249.1.S1_at9
57  381954    7.17 0.1907 3.02e-05   0.312 2.85e+01    OsAffx.13995.1.S1_at1
58  107120    7.11 0.0704 3.08e-05   0.312 1.54e+01        Os.26445.2.S1_at1
59  251788    7.09 0.2277 3.13e-05   0.312 3.35e+01        Os.53255.1.S1_at1
60  575000   -7.07 0.4680 3.18e-05   0.312 9.86e-03    OsAffx.32252.1.A1_at4
61  117221    7.06 0.4338 3.23e-05   0.312 9.02e+01       Os.27327.1.S1_at11
62  498321   -6.99 0.2358 3.29e-05   0.312 3.07e-02   OsAffx.25882.1.S1_at11
63  501275    6.95 0.1788 3.34e-05   0.312 2.44e+01    OsAffx.26123.1.S1_at8
64  114386    6.95 0.0481 3.39e-05   0.312 1.30e+01       Os.27099.1.S1_at10
65  576781   -6.94 0.4737 3.45e-05   0.312 1.05e-02  OsAffx.32348.1.A1_x_at3
66   17531   -6.93 0.3052 3.50e-05   0.312 2.20e-02       Os.11685.1.S1_at10
67   97353   -6.92 0.2352 3.55e-05   0.312 3.12e-02       Os.24417.1.S2_at11
68  381949   -6.92 0.0679 3.61e-05   0.312 7.08e-02    OsAffx.13994.1.S1_at7
69  379546    6.92 0.0673 3.66e-05   0.312 1.41e+01    OsAffx.13696.1.S1_at2
70   11064    6.90 0.1960 3.71e-05   0.312 2.61e+01       Os.11090.1.S1_at11
71  309287    6.80 0.1485 3.76e-05   0.312 1.98e+01        Os.6048.1.A1_at11
72  576798   -6.79 0.6716 3.82e-05   0.312 4.42e-03    OsAffx.32348.1.S1_at9
73  581845    6.77 0.1886 3.87e-05   0.312 2.36e+01     OsAffx.3920.1.S1_at9
74  150875    6.77 0.1848 3.92e-05   0.312 2.30e+01        Os.36056.1.A1_at8
75  575018   -6.77 0.2629 3.98e-05   0.312 3.02e-02   OsAffx.32252.1.S1_at11
76  573939   -6.75 0.3271 4.03e-05   0.312 2.23e-02  OsAffx.32190.1.S1_x_at7
77  581844    6.73 0.0814 4.08e-05   0.312 1.40e+01     OsAffx.3920.1.S1_at8
78  575003   -6.72 0.2928 4.14e-05   0.312 2.64e-02    OsAffx.32252.1.A1_at7
79  150177   -6.71 0.0733 4.19e-05   0.312 7.49e-02        Os.35787.2.S1_at2
80  379343    6.70 0.0844 4.24e-05   0.312 1.40e+01    OsAffx.13667.1.S1_at8
81  500010   -6.68 0.0395 4.30e-05   0.312 8.85e-02    OsAffx.26013.1.S1_at6
82  576794   -6.67 0.6354 4.35e-05   0.312 5.17e-03    OsAffx.32348.1.S1_at5
83  539468   -6.63 0.2357 4.40e-05   0.312 3.62e-02    OsAffx.29436.1.S1_at1
84  580943   -6.62 0.2034 4.45e-05   0.312 4.29e-02     OsAffx.3783.1.S1_at7
85  193530   -6.51 0.0409 4.51e-05   0.312 9.33e-02        Os.48315.1.S1_at5
86  574985   -6.51 0.4041 4.56e-05   0.312 1.87e-02   OsAffx.32251.1.A1_at11
87  465712   -6.51 0.3075 4.61e-05   0.312 2.83e-02    OsAffx.23064.1.S1_at2
88  498350    6.49 0.0349 4.67e-05   0.312 1.03e+01    OsAffx.25887.1.S1_at7
89  238257    6.43 0.3550 4.72e-05   0.312 4.28e+01        Os.52198.3.S1_at8
90  203802    6.42 0.2422 4.77e-05   0.312 2.51e+01        Os.49625.1.S1_at8
91  241399    6.42 0.0386 4.83e-05   0.312 1.02e+01        Os.52443.1.S1_at7
92  539492   -6.34 0.0952 4.88e-05   0.312 7.81e-02    OsAffx.29439.1.S1_at3
93  501617    6.32 0.0992 4.93e-05   0.312 1.29e+01    OsAffx.26152.1.S1_at9
94  574991   -6.32 0.2386 4.98e-05   0.312 4.19e-02    OsAffx.32251.1.S1_at6
95  575012   -6.31 0.0977 5.04e-05   0.312 7.83e-02    OsAffx.32252.1.S1_at5
96  336796   -6.30 0.0616 5.09e-05   0.312 9.22e-02        Os.8888.1.S1_at11
97  498550    6.27 0.0659 5.14e-05   0.312 1.09e+01    OsAffx.25900.1.S1_at9
98  501615    6.27 0.2766 5.20e-05   0.312 2.72e+01    OsAffx.26152.1.S1_at7
99  515957    6.26 0.1839 5.25e-05   0.312 1.81e+01    OsAffx.27426.2.S1_at5
100 238237    6.25 0.1598 5.30e-05   0.312 1.63e+01       Os.52198.1.S1_at10
101 412744   -6.21 0.2599 5.36e-05   0.312 4.07e-02    OsAffx.17249.1.S1_at7
102 580969   -6.20 0.1102 5.41e-05   0.312 7.76e-02    OsAffx.3789.1.S1_at11
103 501730    6.19 0.2807 5.46e-05   0.312 2.64e+01    OsAffx.26162.1.S1_at1
104  35175   -6.19 0.0916 5.51e-05   0.312 8.45e-02      Os.14086.1.S1_s_at3
105 214554   -6.16 0.1543 5.57e-05   0.312 6.55e-02        Os.50414.1.S1_at5
106 497948   -6.13 0.1008 5.62e-05   0.312 8.32e-02    OsAffx.25847.1.S1_at1
107 171408    6.11 0.3597 5.67e-05   0.312 3.59e+01        Os.44812.1.S1_at4
108 539777    6.09 0.1068 5.73e-05   0.312 1.22e+01    OsAffx.29467.1.S1_at4
109 226021   -6.08 0.1950 5.78e-05   0.312 5.73e-02        Os.51283.1.S1_at1
110 353324   -6.06 0.5333 5.83e-05   0.312 1.43e-02    OsAffx.10840.1.S1_at7
111 121603   -6.06 0.1640 5.89e-05   0.312 6.60e-02        Os.27666.1.A1_at7
112 150178   -6.06 0.1475 5.94e-05   0.312 7.01e-02        Os.35787.2.S1_at3
113 159536   -6.05 0.1911 5.99e-05   0.312 5.91e-02        Os.38286.1.S1_at5
114 515938    6.04 0.2207 6.04e-05   0.312 1.94e+01    OsAffx.27424.1.S1_at8
115   3018    6.04 0.2584 6.10e-05   0.312 2.23e+01        Os.10277.1.S1_at4
116  62658    6.03 0.1972 6.15e-05   0.312 1.74e+01        Os.18078.1.S1_at7
117 501984    6.01 0.2532 6.20e-05   0.312 2.15e+01    OsAffx.26190.1.S1_at2
118 353318   -6.01 0.5286 6.26e-05   0.312 1.57e-02    OsAffx.10840.1.S1_at1
119 266940   -5.96 0.0607 6.31e-05   0.312 1.05e-01        Os.54429.1.S1_at2
120 576799   -5.94 0.7625 6.36e-05   0.312 6.72e-03   OsAffx.32348.1.S1_at10
121 575009   -5.94 0.3992 6.42e-05   0.312 2.67e-02    OsAffx.32252.1.S1_at2
122 465718   -5.91 0.4397 6.47e-05   0.312 2.30e-02    OsAffx.23064.1.S1_at8
123 539493   -5.88 0.2473 6.63e-05   0.312 5.10e-02    OsAffx.29439.1.S1_at4
124 438335   -5.87 0.1287 6.73e-05   0.312 8.23e-02    OsAffx.19957.1.S1_at7
125 421309   -5.86 0.1513 6.79e-05   0.312 7.57e-02    OsAffx.18129.2.A1_at5
126 465711   -5.86 0.4963 6.84e-05   0.312 1.97e-02    OsAffx.23064.1.S1_at1
127 379711   -5.80 0.1177 7.00e-05   0.312 8.87e-02    OsAffx.13716.1.S1_at2
128 438337   -5.79 0.5633 7.05e-05   0.312 1.41e-02    OsAffx.19957.1.S1_at9
129 104399   -5.75 0.0157 7.26e-05   0.312 1.36e-01        Os.25535.1.S1_at8
130 472367   -5.74 0.1200 7.32e-05   0.312 9.03e-02    OsAffx.2364.1.S1_at11
131 421989   -5.73 0.2529 7.37e-05   0.312 5.34e-02    OsAffx.18201.1.S1_at3
132 551467   -5.71 0.1479 7.42e-05   0.312 8.17e-02    OsAffx.30398.1.S1_at4
133 539476   -5.65 0.1122 7.69e-05   0.312 9.64e-02    OsAffx.29436.1.S1_at9
134 539470   -5.61 0.2576 7.79e-05   0.312 5.51e-02    OsAffx.29436.1.S1_at3
135 499905   -5.60 0.1078 7.85e-05   0.312 1.01e-01   OsAffx.26002.1.S1_at11
136  97371   -5.60 0.0625 7.90e-05   0.312 1.20e-01        Os.24417.3.S1_at7
137 575013   -5.59 0.3822 7.95e-05   0.312 3.55e-02    OsAffx.32252.1.S1_at6
138 574988   -5.57 0.1637 8.11e-05   0.312 8.20e-02    OsAffx.32251.1.S1_at3
139 500168   -5.57 0.3674 8.17e-05   0.312 3.82e-02   OsAffx.26031.1.S1_at10
140 497551   -5.57 0.4738 8.22e-05   0.312 2.36e-02   OsAffx.25806.1.S1_at11
141 336793   -5.54 0.2775 8.27e-05   0.312 5.38e-02         Os.8888.1.S1_at8
142  29622   -5.53 0.2784 8.32e-05   0.312 5.45e-02      Os.12770.2.S1_x_at7
143  97375   -5.53 0.0627 8.38e-05   0.312 1.23e-01       Os.24417.3.S1_at11
144 581450   -5.52 0.0712 8.43e-05   0.312 1.20e-01   OsAffx.3857.1.S1_x_at8
145 574997   -5.47 0.6389 8.75e-05   0.312 1.52e-02    OsAffx.32252.1.A1_at1
146 540185   -5.45 0.1758 8.80e-05   0.312 8.26e-02    OsAffx.29492.1.S1_at5
147 442885   -5.45 0.2117 8.86e-05   0.312 7.29e-02    OsAffx.20519.2.S1_at3
148 171644   -5.44 0.0348 8.91e-05   0.312 1.41e-01       Os.44984.1.S1_at11
149  97354   -5.43 0.1142 8.96e-05   0.312 1.05e-01        Os.24417.2.S1_at1
150 575015   -5.41 0.1364 9.07e-05   0.312 9.72e-02    OsAffx.32252.1.S1_at8
151 425454   -5.40 0.0988 9.12e-05   0.312 1.13e-01     OsAffx.1869.2.S1_at9
152 498748   -5.34 0.1917 9.49e-05   0.312 8.10e-02    OsAffx.25911.1.S1_at9
153  13464   -5.33 0.1424 9.60e-05   0.312 9.84e-02        Os.11326.1.S1_at2
154 271685   -5.33 0.0981 9.65e-05   0.312 1.16e-01        Os.54805.2.S1_at6
155 551595   -5.33 0.1750 9.70e-05   0.312 8.79e-02 OsAffx.30405.1.S1_x_at11
156 150180   -5.32 0.1396 9.76e-05   0.312 9.99e-02        Os.35787.2.S1_at5
157 499354   -5.32 0.4541 9.81e-05   0.312 3.19e-02   OsAffx.25965.1.S1_at10
