# Supplementary material for: Single-feature polymorphism mapping of isogenic rice lines identifies the influence of terpene synthase on brown planthopper feeding preferences
Source: Rice (N Y). 2013 Aug 2;6:18. doi: 10.1186/1939-8433-6-18 (PMC4883687; doi:10.1186/1939-8433-6-18)
Supplement: Supplementary file 2 — Additional file 2: Table S1: SFP-containing genes. (XLS 143 KB) [file 12284_2013_58_MOESM2_ESM.xls]

## Sheet: SFP with LOC info
Array Element ID	Array Platform	Matched MSU/TIGR Gene ID	Matched RAP3 Gene ID	Matched KOME cDNA ID	Probe Type	Probe Sequence	Is Control
Os.10277.1.S1_at	Affymetrix	LOC_Os04g09654.1	Os04t0175900-01	AK061551	oligonucleotide	N/A	no
		LOC_Os04g09654.2		AK104764
Os.11090.1.S1_at	Affymetrix	LOC_Os08g31700.1	Os08t0410500-01	AK243260	oligonucleotide	N/A	no
Os.11326.1.S1_at	Affymetrix	N/A	Os08t0395700-01	AK069626	oligonucleotide	N/A	no
Os.11685.1.S1_at	Affymetrix	LOC_Os03g41200.1	Os03t0608700-01	AK063928	oligonucleotide	N/A	no
		LOC_Os03g41200.2		AK099347
Os.12770.2.S1_x_at	Affymetrix	LOC_Os03g64300.1	Os03t0860900-01	AK111687	oligonucleotide	N/A	no
		LOC_Os03g64310.1	Os03t0861000-01	AK121155
			Os03t0861000-02
Os.14086.1.S1_s_at	Affymetrix	LOC_Os09g17049.1	Os09t0340400-01	AK062018	oligonucleotide	N/A	no
		LOC_Os09g17049.2	Os09t0340400-02	AK072406
		LOC_Os10g04074.1	Os10t0130701-01	AK072920
				AK099247
Os.17983.1.S1_at	Affymetrix	LOC_Os08g31970.1	Os08t0414600-01	AK101578	oligonucleotide	N/A	no
		LOC_Os08g31970.2		AK101579
Os.18078.1.S1_at	Affymetrix	N/A	N/A	AK241601	oligonucleotide	N/A	no
Os.18164.1.S1_at	Affymetrix	N/A	N/A	N/A	oligonucleotide	N/A	no
Os.24417.1.S2_at	Affymetrix	LOC_Os08g30634.1	Os08t0396700-04	AK102211	oligonucleotide	N/A	no
Os.24417.2.S1_at	Affymetrix	LOC_Os08g30634.3	Os08t0396700-02	AK099981	oligonucleotide	N/A	no
Os.24417.3.S1_at	Affymetrix	LOC_Os08g30634.2	Os08t0396700-05	AK106592	oligonucleotide	N/A	no
Os.25535.1.S1_at	Affymetrix	LOC_Os03g61340.1	Os03t0829100-01	AK061700	oligonucleotide	N/A	no
			Os03t0829100-02	AK072669
				AK119170
Os.26445.2.S1_at	Affymetrix	N/A	N/A	N/A	oligonucleotide	N/A	no
Os.27099.1.S1_at	Affymetrix	LOC_Os04g21820.1	Os04t0286300-01	AK067467	oligonucleotide	N/A	no
Os.27163.1.A1_at	Affymetrix	N/A	Os04t0372201-01	AK289041	oligonucleotide	N/A	no
Os.27327.1.S1_at	Affymetrix	LOC_Os04g25784.1	Os04t0323800-01	AK066833	oligonucleotide	N/A	no
		LOC_Os04g25784.2
		LOC_Os04g25784.3
		LOC_Os04g25784.4
		LOC_Os04g25784.5
		LOC_Os04g25784.6
		LOC_Os04g25784.7
Os.27666.1.A1_at	Affymetrix	LOC_Os04g14220.1	N/A	N/A	oligonucleotide	N/A	no
		LOC_Os04g14220.2
Os.35787.2.S1_at	Affymetrix	LOC_Os03g63150.2	N/A	N/A	oligonucleotide	N/A	no
Os.36056.1.A1_at	Affymetrix	N/A	Os04t0172100-01	AK064569	oligonucleotide	N/A	no
Os.38286.1.S1_at	Affymetrix	LOC_Os02g06170.1	Os02t0156100-01	AK058877	oligonucleotide	N/A	no
		LOC_Os02g06170.2	Os04t0290000-01	AK242471
		LOC_Os04g22270.1
Os.44812.1.S1_at	Affymetrix	LOC_Os06g03676.1	Os06t0127200-01	AK122004	oligonucleotide	N/A	no
Os.44984.1.S1_at	Affymetrix	LOC_Os03g58570.1	Os03t0799900-01	AK111711	oligonucleotide	N/A	no
Os.45357.1.S1_at	Affymetrix	N/A	Os01t0152500-00	N/A	oligonucleotide	N/A	no
Os.48315.1.S1_at	Affymetrix	LOC_Os03g61800.1	Os03t0833800-01	AK066209	oligonucleotide	N/A	no
		LOC_Os03g61800.2
		LOC_Os03g61800.3
Os.49625.1.S1_at	Affymetrix	LOC_Os04g25740.1	Os04t0314500-00	AK061480	oligonucleotide	N/A	no
			Os04t0323500-01	AK069369
			Os04t0323500-02
Os.50131.1.S1_at	Affymetrix	LOC_Os04g13460.1	Os04t0211900-01	AK119924	oligonucleotide	N/A	no
Os.50401.1.S1_at	Affymetrix	LOC_Os04g11350.1	Os04t0191000-01	AK121055	oligonucleotide	N/A	no
Os.50414.1.S1_at	Affymetrix	LOC_Os08g30554.1	Os08t0396200-01	AK121111	oligonucleotide	N/A	no
Os.50641.2.S1_a_at	Affymetrix	LOC_Os08g33488.1	Os08t0431900-00	N/A	oligonucleotide	N/A	no
Os.51195.1.S1_at	Affymetrix	LOC_Os06g02730.1	Os06t0118000-01	AK061513	oligonucleotide	N/A	no
Os.51283.1.S1_at	Affymetrix	N/A	Os04t0219800-01	AK062423	oligonucleotide	N/A	no
Os.52198.1.S1_at	Affymetrix	LOC_Os04g11440.1	Os04t0191600-02	AK068352	oligonucleotide	N/A	no
Os.52198.3.S1_at	Affymetrix	N/A	Os04t0191600-03	AK065570	oligonucleotide	N/A	no
Os.52443.1.S1_at	Affymetrix	LOC_Os04g14654.1	Os04t0223000-01	AK067177	oligonucleotide	N/A	no
		LOC_Os04g14654.2
		LOC_Os04g14654.3
Os.53255.1.S1_at	Affymetrix	LOC_Os04g25900.1	Os04t0325300-01	AK071605	oligonucleotide	N/A	no
		LOC_Os04g25900.2
Os.54321.1.S1_at	Affymetrix	LOC_Os04g08800.1	Os04t0170166-01	AK103323	oligonucleotide	N/A	no
			Os04t0170500-01	AK288747
Os.54429.1.S1_at	Affymetrix	LOC_Os10g07548.1	N/A	AK105147	oligonucleotide	N/A	no
Os.54805.2.S1_at	Affymetrix	LOC_Os04g11660.2	Os04t0193300-01	AK107044	oligonucleotide	N/A	no
Os.6048.1.A1_at	Affymetrix	LOC_Os04g11030.1	N/A	N/A	oligonucleotide	N/A	no
Os.8888.1.S1_at	Affymetrix	N/A	Os01t0959750-00	AK241453	oligonucleotide	N/A	no
OsAffx.10840.1.S1_at	Affymetrix	N/A	N/A	AK064483	oligonucleotide	N/A	no
OsAffx.13667.1.S1_at	Affymetrix	LOC_Os04g04680.1	N/A	N/A	oligonucleotide	N/A	no
OsAffx.13680.1.S1_at	Affymetrix	LOC_Os04g05400.1	N/A	N/A	oligonucleotide	N/A	no
OsAffx.13696.1.S1_at	Affymetrix	LOC_Os04g06734.1	Os04t0151700-00	N/A	oligonucleotide	N/A	no
OsAffx.13701.1.S1_at	Affymetrix	LOC_Os04g06970.1	N/A	N/A	oligonucleotide	N/A	no
OsAffx.13709.1.S1_at	Affymetrix	LOC_Os04g07410.1	N/A	N/A	oligonucleotide	N/A	no
OsAffx.13716.1.S1_at	Affymetrix	LOC_Os04g07880.1	N/A	N/A	oligonucleotide	N/A	no
OsAffx.13758.1.S1_at	Affymetrix	LOC_Os04g10660.1	N/A	N/A	oligonucleotide	N/A	no
OsAffx.13771.1.S1_x_at	Affymetrix	LOC_Os04g11440.1	Os04t0191600-01	AK065570	oligonucleotide	N/A	no
			Os04t0191600-02	AK068352
			Os04t0191600-03	AK068576
			Os04t0191600-04	AK069445
OsAffx.13813.1.S1_at	Affymetrix	N/A	N/A	N/A	oligonucleotide	N/A	no
OsAffx.13994.1.S1_at	Affymetrix	LOC_Os04g27430.1	N/A	N/A	oligonucleotide	N/A	no
OsAffx.13995.1.S1_at	Affymetrix	LOC_Os04g27450.1	N/A	N/A	oligonucleotide	N/A	no
OsAffx.17249.1.S1_at	Affymetrix	LOC_Os08g30650.1	N/A	N/A	oligonucleotide	N/A	no
OsAffx.18129.2.A1_at	Affymetrix	LOC_Os10g04510.1	N/A	N/A	oligonucleotide	N/A	no
OsAffx.18201.1.S1_at	Affymetrix	LOC_Os10g10140.1	N/A	N/A	oligonucleotide	N/A	no
OsAffx.1869.2.S1_at	Affymetrix	LOC_Os12g34148.1	N/A	AK106606	oligonucleotide	N/A	no
				AK107620
OsAffx.19957.1.S1_at	Affymetrix	LOC_Os12g34120.1	N/A	N/A	oligonucleotide	N/A	no
OsAffx.20519.2.S1_at	Affymetrix	N/A	N/A	N/A	oligonucleotide	N/A	no
OsAffx.23064.1.S1_at	Affymetrix	N/A	N/A	AK063354	oligonucleotide	N/A	no
OsAffx.2364.1.S1_at	Affymetrix	N/A	N/A	N/A	oligonucleotide	N/A	no
OsAffx.25806.1.S1_at	Affymetrix	LOC_Os03g63160.1	N/A	N/A	oligonucleotide	N/A	no
OsAffx.25847.1.S1_at	Affymetrix	LOC_Os04g03050.1	Os04t0121100-01	AK287751	oligonucleotide	N/A	no
OsAffx.25882.1.S1_at	Affymetrix	LOC_Os04g05840.1	N/A	N/A	oligonucleotide	N/A	no
OsAffx.25887.1.S1_at	Affymetrix	LOC_Os04g06320.1	N/A	N/A	oligonucleotide	N/A	no
OsAffx.25899.1.S1_at	Affymetrix	LOC_Os04g06890.1	N/A	N/A	oligonucleotide	N/A	no
OsAffx.25900.1.S1_at	Affymetrix	LOC_Os04g06910.1	N/A	N/A	oligonucleotide	N/A	no
OsAffx.25911.1.S1_at	Affymetrix	LOC_Os04g07680.1	N/A	N/A	oligonucleotide	N/A	no
OsAffx.25965.1.S1_at	Affymetrix	LOC_Os04g10740.1	N/A	N/A	oligonucleotide	N/A	no
OsAffx.25981.1.S1_at	Affymetrix	LOC_Os04g11430.1	N/A	N/A	oligonucleotide	N/A	no
OsAffx.25995.1.S1_at	Affymetrix	LOC_Os04g12140.1	Os04t0198733-00	N/A	oligonucleotide	N/A	no
OsAffx.26002.1.S1_at	Affymetrix	N/A	N/A	N/A	oligonucleotide	N/A	no
OsAffx.26013.1.S1_at	Affymetrix	LOC_Os04g13050.1	N/A	N/A	oligonucleotide	N/A	no
OsAffx.26031.1.S1_at	Affymetrix	N/A	N/A	N/A	oligonucleotide	N/A	no
OsAffx.26123.1.S1_at	Affymetrix	LOC_Os04g24200.1	N/A	N/A	oligonucleotide	N/A	no
OsAffx.26152.1.S1_at	Affymetrix	LOC_Os04g25910.1	N/A	N/A	oligonucleotide	N/A	no
OsAffx.26162.1.S1_at	Affymetrix	LOC_Os04g26440.1	N/A	N/A	oligonucleotide	N/A	no
OsAffx.26190.1.S1_at	Affymetrix	LOC_Os04g27720.1	N/A	N/A	oligonucleotide	N/A	no
OsAffx.27424.1.S1_at	Affymetrix	LOC_Os06g02660.1	N/A	N/A	oligonucleotide	N/A	no
OsAffx.27426.2.S1_at	Affymetrix	LOC_Os06g02710.1	Os06t0117800-00	N/A	oligonucleotide	N/A	no
OsAffx.29272.4.S1_at	Affymetrix	N/A	N/A	N/A	oligonucleotide	N/A	no
OsAffx.29436.1.S1_at	Affymetrix	LOC_Os08g30470.1	N/A	N/A	oligonucleotide	N/A	no
OsAffx.29439.1.S1_at	Affymetrix	LOC_Os08g30660.1	N/A	N/A	oligonucleotide	N/A	no
OsAffx.29467.1.S1_at	Affymetrix	LOC_Os08g32340.1	N/A	N/A	oligonucleotide	N/A	no
OsAffx.29492.1.S1_at	Affymetrix	LOC_Os08g33520.1	N/A	N/A	oligonucleotide	N/A	no
OsAffx.30398.1.S1_at	Affymetrix	LOC_Os10g12190.1	Os10t0197700-00	N/A	oligonucleotide	N/A	no
OsAffx.30405.1.S1_x_at	Affymetrix	N/A	N/A	N/A	oligonucleotide	N/A	no
OsAffx.32190.1.S1_x_at	Affymetrix	LOC_Os01g58039.1	N/A	AK288664	oligonucleotide	N/A	no
		LOC_Os02g24626.1
		LOC_Os04g16878.1
		LOC_Os10g21216.1
OsAffx.32251.1.A1_at	Affymetrix	N/A	N/A	N/A	oligonucleotide	N/A	no
OsAffx.32251.1.S1_at	Affymetrix	N/A	N/A	N/A	oligonucleotide	N/A	no
OsAffx.32252.1.A1_at	Affymetrix	LOC_Os12g34052.1	N/A	N/A	oligonucleotide	N/A	no
OsAffx.32252.1.S1_at	Affymetrix	LOC_Os12g34052.1	N/A	N/A	oligonucleotide	N/A	no
OsAffx.32291.1.A1_at	Affymetrix	LOC_Os12g34104.1	N/A	N/A	oligonucleotide	N/A	no
OsAffx.32326.1.S1_x_at	Affymetrix	LOC_Os10g21196.1	N/A	N/A	oligonucleotide	N/A	no
OsAffx.32348.1.A1_x_at	Affymetrix	LOC_Os01g58035.1	N/A	AK288615	oligonucleotide	N/A	no
		LOC_Os02g24636.1
		LOC_Os10g41692.1
OsAffx.32348.1.S1_at	Affymetrix	LOC_Os01g58035.1	N/A	AK288615	oligonucleotide	N/A	no
		LOC_Os02g24636.1
		LOC_Os10g41692.1
OsAffx.3768.1.S1_at	Affymetrix	LOC_Os04g11780.1	N/A	N/A	oligonucleotide	N/A	no
OsAffx.3783.1.S1_at	Affymetrix	LOC_Os04g13590.1	N/A	N/A	oligonucleotide	N/A	no
OsAffx.3789.1.S1_at	Affymetrix	LOC_Os04g14320.1	N/A	N/A	oligonucleotide	N/A	no
OsAffx.3839.1.S1_at	Affymetrix	LOC_Os04g20600.1	N/A	N/A	oligonucleotide	N/A	no
OsAffx.3857.1.S1_x_at	Affymetrix	LOC_Os04g22280.1	N/A	N/A	oligonucleotide	N/A	no
OsAffx.3920.1.S1_at	Affymetrix	LOC_Os04g27670.1	Os04t0344100-01	AK241330	oligonucleotide	N/A	no

## Sheet: LOC contain SFP
Supplementary table S1: SFP-containing genes
Matched MSU/TIGR Gene ID	gene annotation	array element id	SFP no.
LOC_Os01g58039.1	uncharacterized protein ycf70, putative, expressed	OsAffx.32190.1.S1_x_at	76
LOC_Os01g05930.1	Not found	Os.45357.1.S1_at	19
LOC_Os02g06170.1	expressed protein	Os.38286.1.S1_at	113
LOC_Os02g24626.1	uncharacterized protein ycf70, putative	OsAffx.32190.1.S1_x_at	76
LOC_Os03g41200.1	retrotransposon protein, putative, unclassified, expressed	Os.11685.1.S1_at	55, 66
LOC_Os03g58570.1	WD domain, G-beta repeat domain containing protein, expressed	Os.44984.1.S1_at	148
LOC_Os03g61340.1	hydrolase, alpha/beta fold family domain containing protein, expressed	Os.25535.1.S1_at	129
LOC_Os03g61800.1	polygalacturonase, putative, expressed	Os.48315.1.S1_at	85
LOC_Os03g63150.2	powdery mildew resistance protein PM3b, putative, expressed	Os.35787.2.S1_at	79, 112, 156
LOC_Os03g63160.1	expressed protein	OsAffx.25806.1.S1_at	140
LOC_Os03g64300.1	THION30 - Plant thionin family protein precursor, expressed	Os.12770.2.S1_x_at	142
LOC_Os03g64310.1	expressed protein	Os.12770.2.S1_x_at	142
LOC_Os04g03050.1	OsSub34 - Putative Subtilisin homologue, expressed	OsAffx.25847.1.S1_at	106
LOC_Os04g03100.1	OsSub35 - Putative Subtilisin homologue, expressed	Os.26445.2.S1_at	58
LOC_Os04g04680.1	expressed protein	OsAffx.13667.1.S1_at	80
LOC_Os04g05400.1	expressed protein	OsAffx.13680.1.S1_at	31
LOC_Os04g05840.1	retrotransposon protein, putative, unclassified, expressed	OsAffx.25882.1.S1_at	62
LOC_Os04g06320.1	retrotransposon, putative, centromere-specific, expressed	OsAffx.25887.1.S1_at	88
LOC_Os04g06734.1	expressed protein	OsAffx.13696.1.S1_at	69
LOC_Os04g06890.1	Not found	OsAffx.25899.1.S1_at	26
LOC_Os04g06910.1	expressed protein	OsAffx.25900.1.S1_at	97
LOC_Os04g06970.1	retrotransposon protein, putative, unclassified, expressed	OsAffx.13701.1.S1_at	39
LOC_Os04g07410.1	Not found	OsAffx.13709.1.S1_at	44
LOC_Os04g07680.1	retrotransposon protein, putative, unclassified, expressed	OsAffx.25911.1.S1_at	152
LOC_Os04g07880.1	retrotransposon protein, putative, unclassified, expressed	OsAffx.13716.1.S1_at	127
LOC_Os04g08800.1	expressed protein	Os.54321.1.S1_at	33
LOC_Os04g09654.1	O-methyltransferase, putative, expressed	Os.10277.1.S1_at	115
LOC_Os04g10660.1	expressed protein	OsAffx.13758.1.S1_at	14
LOC_Os04g10740.1	retrotransposon protein, putative, unclassified, expressed	OsAffx.25965.1.S1_at	157
LOC_Os04g11030.1	expressed protein	Os.6048.1.A1_at	71
LOC_Os04g11350.1	retrotransposon protein, putative, unclassified, expressed	Os.50401.1.S1_at	35
LOC_Os04g11430.1	retrotransposon protein, putative, unclassified, expressed	OsAffx.25981.1.S1_at	47
LOC_Os04g11440.1	F-box protein interaction domain containing protein, expressed	Os.52198.1.S1_at	100
		OsAffx.13771.1.S1_x_at	52
LOC_Os04g11660.2	OsFBX119 - F-box domain containing protein, expressed	Os.54805.2.S1_at	154
LOC_Os04g11780.1	resistance protein LR10, putative, expressed	OsAffx.3768.1.S1_at	46
LOC_Os04g12140.1	expressed protein	OsAffx.25995.1.S1_at	45
LOC_Os04g13050.1	expressed protein	OsAffx.26013.1.S1_at	81
LOC_Os04g13460.1	expressed protein	Os.50131.1.S1_at	36
LOC_Os04g13590.1	expressed protein	OsAffx.3783.1.S1_at	50, 84
LOC_Os04g14220.1	disease resistance protein RPM1, putative, expressed	Os.27666.1.A1_at	111
LOC_Os04g14280.1	transposon protein, putative, CACTA, En/Spm sub-class, expressed	Os.51283.1.S1_at	109
LOC_Os04g14320.1	hypothetical protein	OsAffx.3789.1.S1_at	102
LOC_Os04g14654.1	Sec1 family transport protein, putative, expressed	Os.52443.1.S1_at	91
LOC_Os04g16878.1	uncharacterized protein ycf70, putative	OsAffx.32190.1.S1_x_at	76
LOC_Os04g20600.1	hypothetical protein	OsAffx.3839.1.S1_at	38
LOC_Os04g21820.1	OsWAK33 - OsWAK receptor-like protein OsWAK-RLP, expressed	Os.27099.1.S1_at	64
LOC_Os04g22270.1	expressed protein	Os.38286.1.S1_at	113
LOC_Os04g22280.1	hypothetical protein	OsAffx.3857.1.S1_x_at	144
LOC_Os04g24200.1	expressed protein	OsAffx.26123.1.S1_at	63
LOC_Os04g25740.1	expressed protein	Os.49625.1.S1_at	90
LOC_Os04g25784.1	expressed protein	Os.27327.1.S1_at	42, 61
LOC_Os04g25900.1	go35 NBS-LRR, putative, expressed	Os.53255.1.S1_at	53, 59
LOC_Os04g25910.1	hypothetical protein	OsAffx.26152.1.S1_at	93, 98
LOC_Os04g26440.1	hypothetical protein	OsAffx.26162.1.S1_at	103
LOC_Os04g27430.1	terpene synthase, putative, expressed	OsAffx.13994.1.S1_at	68
LOC_Os04g27450.1	hypothetical protein	OsAffx.13995.1.S1_at	57
LOC_Os04g27670.1	terpene synthase family, metal binding domain containing protein, expressed	OsAffx.3920.1.S1_at	73, 77
LOC_Os04g27720.1	terpene synthase, putative, expressed	OsAffx.26190.1.S1_at	117
LOC_Os06g02660.1	hypothetical protein	OsAffx.27424.1.S1_at	114
LOC_Os06g02710.1	expressed protein	OsAffx.27426.2.S1_at	51, 99
LOC_Os06g02730.1	aspartic proteinase nepenthesin-2 precursor, putative, expressed	Os.51195.1.S1_at	29
LOC_Os06g03676.1	CAMK_CAMK_like.6 - CAMK includes calcium/calmodulin depedent protein kinases, expressed	Os.44812.1.S1_at	107
LOC_Os08g30470.1	expressed protein	OsAffx.29436.1.S1_at	83, 133, 134
LOC_Os08g30510.1	expressed protein	Os.11326.1.S1_at	153
LOC_Os08g30554.1	expressed protein	Os.50414.1.S1_at	105
LOC_Os08g30634.1	DC1 domain containing protein, expressed	Os.24417.1.S2_at	67
LOC_Os08g30634.2	DC1 domain containing protein, expressed	Os.24417.3.S1_at	136, 143
LOC_Os08g30634.3	DC1 domain containing protein, expressed	Os.24417.2.S1_at	149
LOC_Os08g30650.1	expressed protein	OsAffx.17249.1.S1_at	56, 101
LOC_Os08g30660.1	NB-ARC domain containing protein, expressed	OsAffx.29439.1.S1_at	92, 123
LOC_Os08g31700.1	UNE2, putative, expressed (putative carbohydrate transporter)	Os.11090.1.S1_at	70
LOC_Os08g31970.1	NHL repeat-containing protein, putative, expressed	Os.17983.1.S1_at	41
LOC_Os08g32340.1	expressed protein	OsAffx.29467.1.S1_at	108
LOC_Os08g33488.1	OsMADS23 - MADS-box family gene with MIKCc type-box, expressed	Os.50641.2.S1_a_at	48
LOC_Os08g33520.1	expressed protein	OsAffx.29492.1.S1_at	146
LOC_Os09g17049.1	expressed protein	Os.14086.1.S1_s_at	104
LOC_Os10g04074.1	retrotransposon protein, putative, unclassified, expressed	Os.14086.1.S1_s_at	104
LOC_Os10g04510.1	expressed protein	OsAffx.18129.2.A1_at	125
LOC_Os10g07548.1	wall-associated receptor kinase-like 4 precursor, putative, expressed	Os.54429.1.S1_at	119
LOC_Os10g10140.1	hypothetical protein	OsAffx.18201.1.S1_at	131
LOC_Os10g12190.1	nodulin, putative, expressed	OsAffx.30398.1.S1_at	132
LOC_Os10g21196.1	chloroplast 30S ribosomal protein S16, putative, expressed	OsAffx.32326.1.S1_x_at	32
LOC_Os10g21216.1	uncharacterized protein ycf70, putative	OsAffx.32190.1.S1_x_at	76
LOC_Os12g34104.1	hypothetical protein	OsAffx.32291.1.A1_at	22
LOC_Os12g34120.1	hypothetical protein	OsAffx.19957.1.S1_at	7, 10, 13, 124, 128
LOC_Os12g34148.1	expressed protein	OsAffx.1869.2.S1_at	151

## Sheet: SFP-containing genes Chromosome
Matched MSU/TIGR Gene ID	gene annotation
LOC_Os04g03050	OsSub34 - Putative Subtilisin homologue, expressed
LOC_Os04g03100	OsSub35 - Putative Subtilisin homologue, expressed
LOC_Os04g04680	expressed protein
LOC_Os04g05400	expressed protein
LOC_Os04g05840	retrotransposon protein, putative, unclassified, expressed
LOC_Os04g06320	retrotransposon, putative, centromere-specific, expressed
LOC_Os04g06734	expressed protein
LOC_Os04g06890	Not found
LOC_Os04g06910	expressed protein
LOC_Os04g06970	retrotransposon protein, putative, unclassified, expressed
LOC_Os04g07410	Not found
LOC_Os04g07680	retrotransposon protein, putative, unclassified, expressed
LOC_Os04g07880	retrotransposon protein, putative, unclassified, expressed
LOC_Os04g08800	expressed protein
LOC_Os04g09654	O-methyltransferase, putative, expressed
LOC_Os04g10660	expressed protein
LOC_Os04g10740	retrotransposon protein, putative, unclassified, expressed
LOC_Os04g11030	expressed protein
LOC_Os04g11350	retrotransposon protein, putative, unclassified, expressed
LOC_Os04g11430	retrotransposon protein, putative, unclassified, expressed
LOC_Os04g11440	F-box protein interaction domain containing protein, expressed
LOC_Os04g11660	OsFBX119 - F-box domain containing protein, expressed
LOC_Os04g11780	resistance protein LR10, putative, expressed
LOC_Os04g12140	expressed protein
LOC_Os04g13050	expressed protein
LOC_Os04g13460	expressed protein
LOC_Os04g13590	expressed protein
LOC_Os04g14220	disease resistance protein RPM1, putative, expressed
LOC_Os04g14280	transposon protein, putative, CACTA, En/Spm sub-class, expressed
LOC_Os04g14320	hypothetical protein
LOC_Os04g14654	Sec1 family transport protein, putative, expressed
LOC_Os04g16878	uncharacterized protein ycf70, putative
LOC_Os04g20600	hypothetical protein
LOC_Os04g21820	OsWAK33 - OsWAK receptor-like protein OsWAK-RLP, expressed
LOC_Os04g22270	expressed protein
LOC_Os04g22280	hypothetical protein
LOC_Os04g24200	expressed protein
LOC_Os04g25740	expressed protein
LOC_Os04g25784	expressed protein
LOC_Os04g25900	go35 NBS-LRR, putative, expressed
LOC_Os04g25910	hypothetical protein
LOC_Os04g26440	hypothetical protein
LOC_Os04g27430	terpene synthase, putative, expressed
LOC_Os04g27450	hypothetical protein
LOC_Os04g27670	terpene synthase family, metal binding domain containing protein, expressed
LOC_Os04g27720	terpene synthase, putative, expressed
