# Supplementary material for: Single-feature polymorphism mapping of isogenic rice lines identifies the influence of terpene synthase on brown planthopper feeding preferences
Source: Rice (N Y). 2013 Aug 2;6:18. doi: 10.1186/1939-8433-6-18 (PMC4883687; doi:10.1186/1939-8433-6-18)
Supplement: Supplementary file 4 — Additional file 4: SFP validation by comparison of hybridization fold change and polymorphism detected in the probe region between KD and RH. (XLS 30 KB) [file 12284_2013_58_MOESM4_ESM.xls]

## Sheet: 1
SFP validation by comparison of hybridization fold change and polymorphism detected in the probe region between KD and RH
SFP no.	AffyInfo	ILs mean	KD mean	fold change	polymorphism detected
1	OsAffx.32348.1.S1_at3	1524.59	4.2021	362.815	69bp deletion in KD (25bp in probe region)
4	OsAffx.32348.1.S1_at1	813.712	4.41956	184.116	69bp deletion in KD (25bp in probe region)
5	OsAffx.32348.1.S1_at2	620.962	4.73144	131.242	69bp deletion in KD (25bp in probe region)
6	OsAffx.32348.1.S1_at7	3464.59	5.20116	666.119	69bp deletion in KD (25bp in probe region)
9	OsAffx.32348.1.A1_x_at1	4520.96	13.4262	336.727	69bp deletion in KD (25bp in probe region)
15	OsAffx.32348.1.S1_at8	7660.46	11.4869	666.884	69bp deletion in KD (25bp in probe region)
28	OsAffx.32348.1.A1_x_at2	1943.71	17.2837	112.46	69bp deletion in KD (25bp in probe region)
34	OsAffx.32348.1.S1_at6	2751.21	8.95283	307.301	69bp deletion in KD (25bp in probe region)
49	OsAffx.32348.1.S1_at4	1531.96	6.684	229.198	69bp deletion in KD (25bp in probe region)
65	OsAffx.32348.1.A1_x_at3	837.962	8.78626	95.3719	69bp deletion in KD (25bp in probe region)
72	OsAffx.32348.1.S1_at9	5981.71	26.4105	226.49	69bp deletion in KD (25bp in probe region)
82	OsAffx.32348.1.S1_at5	1154.84	5.97057	193.421	69bp deletion in KD (25bp in probe region)
120	OsAffx.32348.1.S1_at10	5674.59	38.1568	148.718	69bp deletion in KD (25bp in probe region)

## Sheet: 2
SFP validation by comparison of hybridization fold change and polymorphism detected in the probe region between KD and RH (by PCR amplification)
SFP no.	AffyInfo	ILs mean	KD mean	fold change	polymorphism detected
2	OsAffx.10840.1.S1_at2	2678.59	8.2035	326.518	KDdeletion_PCR
7	OsAffx.19957.1.S1_at6	2354.09	21.0481	111.843	KDdeletion_PCR
8	OsAffx.10840.1.S1_at5	315.087	4.82731	65.2717	KDdeletion_PCR
10	OsAffx.19957.1.S1_at10	2175.71	6.38872	340.555	KDdeletion_PCR
11	OsAffx.32252.1.A1_at3	753.712	5.17165	145.739	KDdeletion_PCR
12	OsAffx.32252.1.S1_at3	2042.71	6.00577	340.125	KDdeletion_PCR
13	OsAffx.19957.1.S1_at11	1485.34	10.6781	139.101	KDdeletion_PCR
16	OsAffx.32252.1.S1_at4	2366.59	31.0585	76.1977	KDdeletion_PCR
18	OsAffx.32252.1.S1_at9	4133.96	106.837	38.6941	KDdeletion_PCR
20	OsAffx.10840.1.S1_at10	148.462	4.28288	34.6641	KDdeletion_PCR
24	OsAffx.32252.1.A1_at11	1524.71	29.494	51.6956	KDdeletion_PCR
27	OsAffx.32252.1.S1_at10	3622.84	71.7121	50.5192	KDdeletion_PCR
31	OsAffx.13680.1.S1_at10	337.837	18.3797	18.381	KDdeletion_PCR
37	OsAffx.32252.1.A1_at9	1209.34	38.728	31.2264	KDdeletion_PCR
50	OsAffx.3783.1.S1_at10	159.212	4.33129	36.7586	KDdeletion_PCR
55	Os.11685.1.S1_at11	338.962	12.7103	26.6684	KDdeletion_PCR
56	OsAffx.17249.1.S1_at9	617.087	22.5067	27.418	KDdeletion_PCR
60	OsAffx.32252.1.A1_at4	2907.21	28.6624	101.43	KDdeletion_PCR
66	Os.11685.1.S1_at10	214.962	4.73144	45.4327	KDdeletion_PCR
75	OsAffx.32252.1.S1_at11	4784.71	144.587	33.0922	KDdeletion_PCR
78	OsAffx.32252.1.A1_at7	2618.46	69.2121	37.8324	KDdeletion_PCR
83	OsAffx.29436.1.S1_at1	151.587	5.48117	27.656	KDdeletion_PCR
84	OsAffx.3783.1.S1_at7	130.587	5.60361	23.3041	KDdeletion_PCR
95	OsAffx.32252.1.S1_at5	1364.46	106.837	12.7714	KDdeletion_PCR
96	Os.8888.1.S1_at11	60.3371	5.56296	10.8462	KDdeletion_PCR
110	OsAffx.10840.1.S1_at7	670.962	9.56852	70.1219	KDdeletion_PCR
118	OsAffx.10840.1.S1_at1	922.837	14.4726	63.7644	KDdeletion_PCR
121	OsAffx.32252.1.S1_at2	2976.71	79.3371	37.5198	KDdeletion_PCR
133	OsAffx.29436.1.S1_at9	110.712	10.6781	10.3681	KDdeletion_PCR
134	OsAffx.29436.1.S1_at3	113.212	6.23864	18.1469	KDdeletion_PCR
137	OsAffx.32252.1.S1_at6	1096.09	38.8833	28.1891	KDdeletion_PCR
141	Os.8888.1.S1_at8	98.2121	5.28193	18.594	KDdeletion_PCR
145	OsAffx.32252.1.A1_at1	1816.96	27.633	65.7534	KDdeletion_PCR
150	OsAffx.32252.1.S1_at8	1552.34	150.837	10.2915	KDdeletion_PCR

## Sheet: 3
SFP validation by comparison of hybridization fold change and polymorphism detected in the probe region between KD and RH (by PCR amplification)
SFP no.	AffyInfo	ILs mean	KD mean	fold change	polymorphism detected
17	Os.18164.1.S1_at11	5.38647	255.837	47.4963	RH_deletion_PCR
21	Os.52198.3.S1_at9	5.83215	669.587	114.81	RH_deletion_PCR
26	OsAffx.25899.1.S1_at4	5.01951	116.712	23.2517	RH_deletion_PCR
29	Os.51195.1.S1_at11	5.17165	226.962	43.8858	RH_deletion_PCR
33	Os.54321.1.S1_at8	9.11025	412.462	45.2745	RH_deletion_PCR
42	Os.27327.1.S1_at8	9.41682	243.212	25.8274	RH_deletion_PCR
47	OsAffx.25981.1.S1_at7	5.56296	115.087	20.6881	RH_deletion_PCR
52	OsAffx.13771.1.S1_x_at10	5.95237	150.087	25.2147	RH_deletion_PCR
53	Os.53255.1.S1_at2	17.3006	439.212	25.3872	RH_deletion_PCR
58	Os.26445.2.S1_at1	8.78157	135.587	15.44	RH_deletion_PCR
59	Os.53255.1.S1_at1	7.35227	245.962	33.4539	RH_deletion_PCR
61	Os.27327.1.S1_at11	5.41563	488.462	90.1949	RH_deletion_PCR
73	OsAffx.3920.1.S1_at9	4.60545	108.462	23.5508	RH_deletion_PCR
77	OsAffx.3920.1.S1_at8	7.53532	105.587	14.0123	RH_deletion_PCR
89	Os.52198.3.S1_at8	6.36564	272.212	42.7627	RH_deletion_PCR

## Sheet: 4
Observed false predicted SFP
SFP no.	AffyInfo	ILs mean	KD mean	fold change	polymorphism detected
51	OsAffx.27426.2.S1_at3	4.80622	162.837	33.8805	1SNP in RH; 2SNP in KD
99	OsAffx.27426.2.S1_at5	4.45032	80.3371	18.052	1SNP in KD; 1SNP in RH
125	OsAffx.18129.2.A1_at5	84.7121	6.41603	13.2032	1SNP in KD and RH
127	OsAffx.13716.1.S1_at2	288.712	25.6059	11.2752	monomorphic
