# Supplementary material for: Single-feature polymorphism mapping of isogenic rice lines identifies the influence of terpene synthase on brown planthopper feeding preferences
Source: Rice (N Y). 2013 Aug 2;6:18. doi: 10.1186/1939-8433-6-18 (PMC4883687; doi:10.1186/1939-8433-6-18)
Supplement: Supplementary file 5 — Additional file 5: Table S3:Sequence polymorphisms between KD and RH in predicted SFP. (XLS 32 KB) [file 12284_2013_58_MOESM5_ESM.xls]

## Sheet: Sheet1
Supplementary Table S3
SFP no.	AffyInfo	ILs mean	KD mean	fold change	sequence comparison
22	OsAffx.32291.1.A1_at10	2189.71	33.1582	66.0383	TTTTGCAGCGAGTCAAGCGTAATAT
					RH TTTTGCAGCGAGTCAAGCGTAATAC
					KD TTTTGCAGCG---------TAATAC
					********** *****
29	Os.51195.1.S1_at11	5.17165	226.962	43.8858	GCATGCCAGGGTTCATCGGTAACGT
					RH GCATGCCAGGGTTCATCGGCAACGT
					KD GCATGCCAGGGTTCATCGGTAACGT
					******************* *****
32	OsAffx.32326.1.S1_x_at10	139.962	4.8389	28.9243	CTTAAAATATCAGAAACGGTTCTTG
					RH CTTAAAATATCAGAAACGGTTCTTG
					KD CTTAAAATATCAGAAACTGTTCTTG
					***************** *******
38	OsAffx.3839.1.S1_at11	7.36937	191.337	25.9638	CCCTCGTAAATGTCCCTATCAG--AAG
					RH CCCATGTAAATTCCCCTGCAATTCAAG
					KD CCCTCATAAATGTCCCTATCAG--AAG
					*** ***** **** * ***
46	OsAffx.3768.1.S1_at5	463.962	29.6945	15.6245	GTACCTATGTTTAGACCCAGACCAA
					RH GTACCTATGTTTAGACCCAGACCAA
					KD GTACCTATGTTTAGATCCAGACCAA
					*************** *********
48	Os.50641.2.S1_a_at11	197.587	8.80539	22.4393	GCGACGAGCCGACAGGTGACATTCT
					RH GCGACGAGCCGACAGGTGACATTCT
					KD GCGACGAGCCGACAGGTGACATTCT
					*************************
51	OsAffx.27426.2.S1_at3	4.80622	162.837	33.8805	CAGAACCTTTTACCTTCATGCATTG
					RH CAGAACCTTTTACCTTGATGCATTG
					KD CCTAACCTTTTACCTTCATGCATTG
					* ************* ********
55	Os.11685.1.S1_at11	338.962	12.7103	26.6684	GAAGATGCTCCCACAATAGATCATG
					RH GAAGATGCTCCCACAGTAGATCATG
					KD TGTGCTCCAACCACTATTGATCTTG
					* * * **** * **** **
63	OsAffx.26123.1.S1_at8	6.36056	155.462	24.4416	GTTGACTTATCATATACCCTCTGTA
					RH GTTGATTTATCCTATACCCTCTGTA
					KD GTTGACTTATCATATACCCTCTGTA
					***** ***** *************
64	Os.27099.1.S1_at10	20.0643	260.712	12.9938	TTTCCAGTTCTGTGCTAGGCCATGA
					RH TTTCCAGTTCTATTCTACGCCATGA
					KD TTTCCAGTTCTGTGCTAGGCCATGA
					*********** * *** *******
66	Os.11685.1.S1_at10	214.962	4.73144	45.4327	GGACTCAAGCTCAGTTCTAGGCACT
					RH GGACTCAAGCTCAGCTCTAGGCACT
					KD GGACTCAAGTTCAGTTCTTGGTACT
					********* **** *** ** ***
68	OsAffx.13994.1.S1_at7	317.712	22.4831	14.1312	GAACCAGGCTCATTTCGAGGATCAT
					RH GAACCAGGCTCATTTCGAGGATCAT
					KD GAACCAGGCTCTCTTCGAGGATCGT
					*********** ********** *
71	Os.6048.1.A1_at11	6.54795	129.837	19.8287	ACTGTATTTAACCTCATCACGTGTA
					RH ACTGTATTTAACATCATCATGTGTA
					KD ACTGTATTTAACCTCATCACGTGTA
					************ ****** *****
81	OsAffx.26013.1.S1_at6	206.587	18.2881	11.2963	GTTCGCTGATAGGTACAAGGCCACG
					RH GTTCGCTGATAGGTACAAGGCCACG
					KD GTTCGTTGATAGGTACAAGGCCACG
					***** *******************
90	Os.49625.1.S1_at8	4.80492	120.587	25.0966	TTTCCCACTGAGTTACTTGTCTCTT
					RH TTTCCCACTGAGTTACATGTCTTTT
					KD TTTCCCACTGAGTTACTTGTCTCTT
					**************** ***** **
107	Os.44812.1.S1_at4	8.9272	320.087	35.8553	TGCTCTCTAAATTACAGCCGTTAGC
					RH TGCTCTCTAAGTTACAGCCGTTAGC
					KD TGCTCTCTAAATTACAGCCGTTAGC
					********** **************
115	Os.10277.1.S1_at4	8.11942	180.712	22.2568	ACTATGCTCTCTCAGACAATGGGAA
					RH -----------------AATGGGAA
					KD ACTATGCTCTCTCAGACAATGGGAA
					********
117	OsAffx.26190.1.S1_at2	5.19454	111.462	21.4575	TGAACTTTACCGTTTCCATGGCACT
					RH TGAACTTTACCGTTTCCATGGTACT
					KD TGAACTTTACCGTTTCCATGGCACT
					********************* ***
125	OsAffx.18129.2.A1_at5	84.7121	6.41603	13.2032	CAAAGGTGCGAATGATCTGGTAAAT
					RH CGAAGGTGCGAATGATCTGGTAAAT
					KD CGAAGGTGCGAATGATCTGGTAAAT
					* ***********************
127	OsAffx.13716.1.S1_at2	288.712	25.6059	11.2752	ATGAAGACCTTGCTCTCATCGTCAA
					RH ATGAAGACCTTGCTCTCATCGTCAA
					KD ATGAAGACCTTGCTCTCATCGTCAA
					*************************
129	Os.25535.1.S1_at8	80.4621	10.9492	7.34867	TGGT-TCTTTTGTCATGCTGTGTTTG
					RH TGGT-TCTTTTGTCATGCTGTGTTTG
					KD TGGTGTCTTTTGTCATGCTGAGTTTG
					**** *************** *****
142	Os.12770.2.S1_x_at7	790.712	43.0987	18.3466	ATCCCATAT---ACATACACTGCACTAC
					RH ATCCCATAT---ACATACACTGCACTAC
					KD ATCCCATATTATACATACACTGCACTAC
					********* ****************
148	Os.44984.1.S1_at11	34.8635	4.91733	7.08992	TATTTGCCACTATTCATTTCTGATG
					RH TATTTGCCACTATTCATTTGTGATG
					KD TATTTGCCATTATTCATTTGTGATG
					********* ********* *****
151	OsAffx.1869.2.S1_at9	2779.34	313.087	8.8772	GTCCGGGTCTAATTGGGCCATGCGA
					RH GTCCGGGTCTAATTGGGCCATGCGA
					KD GTCCGGG--------GGCCATGCGA
					******* **********
